# Supplementary material for: Synthesis of Polystyrene Particles with Precisely Controlled Degree of Concaveness
Source: Polymers (Basel). 2018 Apr 21;10(4):458. doi: 10.3390/polym10040458 (PMC6415454; doi:10.3390/polym10040458)
Supplement: Supplementary file 1 [file polymers-10-00458-s001.zip]

Archive with 5 entries (4 files):
- polymers-284594-SupplementaryMaterials/Supplementary_Polymers-284594.pdf
- polymers-284594-SupplementaryMaterials/Video1-Polymers-284594.avi
- polymers-284594-SupplementaryMaterials/Video2-Polymers-284594.avi
- polymers-284594-SupplementaryMaterials/Video3-Polymers-284594.avi
- polymers-284594-SupplementaryMaterials/
